# Supplementary material for: Study on the Effect of EZH2 Inhibitor Combined with TIGIT Monoclonal Antibody against Multiple Myeloma Cells
Source: Int J Mol Sci. 2023 May 11;24(10):8603. doi: 10.3390/ijms24108603 (PMC10218613; doi:10.3390/ijms24108603)
Supplement: Supplementary file 1 [file ijms-24-08603-s001.zip]

Archive with 2 entries (2 files):
- Supplementary Figures.pdf
- Table S1..xlsx
