# Supplementary material for: Study on the Effect of EZH2 Inhibitor Combined with TIGIT Monoclonal Antibody against Multiple Myeloma Cells
Source: Int J Mol Sci. 2023 May 11;24(10):8603. doi: 10.3390/ijms24108603 (PMC10218613; doi:10.3390/ijms24108603)
Supplement: Supplementary file 1 [file ijms-24-08603-s001.zip › Table S1..xlsx]

## Sheet: Sheet1
FIG1A-8226
0			5			10			15			30
5	5.27	5.36	7.18	6.98	6.99	9.02	8.59	8.29	17.62	27.54	35.02	97.46	97.24	98.41
FIG1A-OPM2
0			5			10			15			30
1.34	2.21	2.69	5.67	5.89	4.53	27.61	30.14	21.92	69.53	66.14	71.07	94.06	97.69	95.95
FIG2-C
0	5	10	15	30
72.26	65.74	58.89	25.25	25.12
74.64	69.81	58.96	27.48	32.79
73.62	70.76	61.32	25.13	24.89
FIG2.J
0	5	10	30	50	100
72.26	37.1	31.7	21.89	16.88	14.9
74.64	34.59	31.54	21.76	15.4	15.9
73.62	37.67	30.75	19.2	15.45	14.27
FIG3.E
Ctrl	Block TIGIT mAb	GSK503	Block TIGIT mAb + GSK503
11.06	24.34	18.82	32.44
11.17	23.3	23.24	35.99
10.95	37.76	37.72	45.97
FIG3-H
Ctrl	Block TIGIT mAb	GSK503	Block TIGIT mAb+GSK503
12.91	13.27	16.47	26.2
19.92	23.91	38.16	48.64
33.36	39.39	46.52	53.36
10.92	13.11	18.49	29.22
49.36	51.85	51.95	67.28
FIG3-K
DMSO	TIGIT mAb	GSK503	TIGIT mAb+GSK503
50.32	55.02	79.88	83.54
41.02	54.19	54.5	78.36
36.68	38.92	48.61	66.12
28.58	38.13	43.03	51.2
11.9	16.21	17.93	25.73
